# Supplementary material for: Multicycle Performance of CaTiO3 Decorated CaO-Based CO2 Adsorbent Prepared by a Versatile Aerosol Assisted Self-Assembly Method
Source: Nanomaterials (Basel). 2021 Nov 24;11(12):3188. doi: 10.3390/nano11123188 (PMC8703767; doi:10.3390/nano11123188)
Supplement: Supplementary file 1 [file nanomaterials-11-03188-s001.zip]

Archive with 1 entries (1 files):
- nanomaterials-1447970-supplementary.pdf
